# Supplementary material for: The effect of a health literacy approach to counselling on the lifestyle of women with gestational diabetes: A clinical trial
Source: F1000Res. 2018 Mar 6;7:282. [Version 1] doi: 10.12688/f1000research.13838.1 (PMC5854987; doi:10.12688/f1000research.13838.1)
Supplement: Sociodemographic characteristics, and results from the IHLQ and LSQ questionnaires, before, immediately after and 3 weeks after intervention for control and intervention groups [file f1000research-7-15041-s0000.tgz]

Archive with 1 entries (1 files):
- cba42d26-a545-40d5-8359-05045c8f8119_Dataset_1.zip
