# Supplementary material for: The effect of a health literacy approach to counselling on the lifestyle of women with gestational diabetes: A clinical trial
Source: F1000Res. 2018 Mar 6;7:282. [Version 1] doi: 10.12688/f1000research.13838.1 (PMC5854987; doi:10.12688/f1000research.13838.1)
Supplement: Supplementary file 3 [file f1000research-7-15041-s0002.tgz]

Archive with 1 entries (1 files):
- 6ec74121-653f-48a2-bc56-2d0f0a71f7ab.docx
